# Supplementary material for: Genetic Variants Affecting Iron Metabolism in Healthy Adults: A Systematic Review to Support Personalized Nutrition Strategies
Source: Nutrients. 2024 Nov 5;16(22):3793. doi: 10.3390/nu16223793 (PMC11597267; doi:10.3390/nu16223793)
Supplement: Supplementary file 1 [file nutrients-16-03793-s001.zip]

Archive with 2 entries (2 files):
- nutrients-3234733-s1-8.pdf
- nutrients-3234733-Table S9.pdf
